# Supplementary material for: Ferrodraco lentoni gen. et sp. nov., a new ornithocheirid pterosaur from the Winton Formation (Cenomanian–lower Turonian) of Queensland, Australia
Source: Sci Rep. 2019 Oct 3;9:13454. doi: 10.1038/s41598-019-49789-4 (PMC6776501; doi:10.1038/s41598-019-49789-4)
Supplement: Supplementary file 1 — Dataset 1 [file 41598_2019_49789_MOESM1_ESM.zip]

Archive with 2 entries (2 files):
- Andres et al 2014 Ferrodraco lentoni run.tnt
- Lü et al 2018 with Mythunga & Ferrodraco (DASHES).tnt
