# Supplementary material for: Ferrodraco lentoni gen. et sp. nov., a new ornithocheirid pterosaur from the Winton Formation (Cenomanian–lower Turonian) of Queensland, Australia
Source: Sci Rep. 2019 Oct 3;9:13454. doi: 10.1038/s41598-019-49789-4 (PMC6776501; doi:10.1038/s41598-019-49789-4)
Supplement: Supplementary file 1 — Dataset 1 [file 41598_2019_49789_MOESM1_ESM.zip › Andres et al 2014 Ferrodraco lentoni run.tnt]

nstates cont; 
nstates 32 ; 
xread 'Data saved from TNT' 
224 114 
&[cont] 
Euparkeria_capensis  0.185 0.041 0.648 0.037 0.000 0.000 0.679 0.454   ?     ?   0.417 0.614 0.138 0.665 0.068 0.089 0.274 0.044 0.019 0.379 0.086 0.297 0.795 0.628 0.000 0.046   ?   0.042 0.086 0.695   ?     ?     ?     ?   0.000 0.632 0.016 0.994 0.65710?0010?000000000000000???????0000000100??0000?0000000?000000000000000??0000010000?00000000100?000?010000000000000100000000000000000000000000000000000000000?0?0????00000???000?000000010 
Ornithosuchus_longidens  0.094 0.098 0.566 0.044 0.396   ?   1.000 0.426   ?     ?   0.539 0.453   ?   0.676 0.044 0.667   ?   0.096 0.026 0.051 0.094 0.191 0.531 1.000 0.135 0.000   ?   0.001 0.107 0.235   ?     ?     ?     ?   0.023 0.669 0.000 0.994 0.83310?0?10??000000200101?0???????00000000?0??1010?0000000?00000000???0?????0??0010000?0000????100?000?0000000000000001000?000000000[01]000000000000100000000001000?0??????000??0??000?000001?0? 
Herrerasaurus_ischigualastensis  0.134   ?   0.797 0.011 0.071 0.187 0.584 0.573   ?     ?   0.373 0.851   ?   0.726 0.076 0.704 0.297 0.063   ?   0.023 0.114 0.109   ?   0.788 0.061 0.051   ?   0.021 0.052 0.487 0.000   ?     ?     ?   0.078 1.000 0.064 1.000 0.93310?0010?000010000000000???????0002000000??1000?0000000?0000000000000????0??0010000?000000??200?000?000000000000000100000000000?00000000000????????0001001010?0?0????00110000000?000000030 
Scleromochlus_taylori    ?   0.130 0.634 0.161 0.082   ?   0.497 0.938   ?     ?   0.991 1.000 0.116 0.524 0.044 0.073 0.265 0.046 0.000 0.701 0.128 0.219 1.000 0.526 0.350 0.075   ?   0.000 0.000 1.000 0.002   ?     ?     ?   0.238 0.754 0.208 0.994 0.83011?00?0???0100000?00100???????01000000?0??1??0?0?020???0???001?0000?????00?0?10000?00?000??120?000???000?????0???0???00???10000??00000000000????????01??1000????????01??????000?1?00?003? 
Eudimorphodon_ranzii  0.166 0.189 0.475 0.280 0.399 0.416 0.079 0.000   ?     ?   0.754   ?     ?   0.814 0.120 0.043 0.704 0.010 0.076 0.731   ?     ?   0.315 0.470 0.327 0.560 0.292 0.170 0.488 0.572   ?     ?     ?     ?     ?   0.246   ?     ?     ?  11?0010?010100000110200???????0103000000??1000?0002100?00000010???0?00??01?0020001000000100110?00101100011001004201010?10???000?00???0?000020101010011001010???0??1000010??????01?0?00??? 
Eudimorphodon_rosenfeldi  0.077 0.164 0.345 0.280 0.505 0.574 0.208 0.386   ?     ?   0.996 0.434   ?   0.663 0.066 0.255 0.762 0.012 0.077 0.777 0.837 0.978 0.250 0.449 0.387 0.461 0.248 0.114 0.426 0.465 0.407 0.410 0.682 0.618 0.132 0.118 0.511 0.918 0.62511?0?10?010100000110200???????0103000000??1?00?0002100?0000?01000100???????00100010000001??110?00101000011001004201010?10?000000?0?0000?0001010001?0110?1010?000?00000010000000?1???0?020 
Eudimorphodon_cromptonellus    ?     ?     ?     ?     ?     ?     ?     ?     ?     ?     ?     ?     ?     ?   0.048   ?     ?     ?     ?     ?     ?   0.412 0.596 0.604   ?   0.243   ?   0.116 0.421 0.485 0.269 0.593 0.827   ?     ?   0.339 0.175 0.678 1.000????????0??100????????????????01?200?00?????0??0????0??0???0????????????????0??0?????00?????????0??10000?10?[01]0042?1?????0???0?????0?00?00?0101?001??1100101????0????0?010??0????100000?20 
Peteinosaurus_zambellii    ?     ?     ?     ?     ?     ?     ?     ?     ?     ?     ?     ?     ?     ?   0.148   ?     ?     ?     ?     ?     ?     ?     ?     ?     ?     ?     ?     ?     ?   0.581   ?   0.341   ?   0.575   ?     ?     ?   0.864 0.490????????????????????????????????????????????????????0??????????????????????00??000?0??000????0?0010100001?0000022??000??????????????????0????????????????????????????0010000000?????????0 
Caviramus_schesaplanensis    ?     ?     ?     ?     ?     ?     ?     ?     ?     ?     ?     ?     ?     ?   0.068 0.117   ?     ?     ?     ?     ?     ?     ?     ?     ?     ?     ?     ?     ?     ?     ?     ?     ?     ?     ?     ?     ?     ?     ?  ??????0????1????????????????????????????????????????????????????????????????0100011111100??020?00??10000??0?[01]0032??010??????????????????????????????????????????????????????????????????? 
Raeticodactylus_filisurensis  0.130 0.143 0.513 0.286 0.273 0.278 0.445 0.479   ?     ?   0.480 0.594   ?   0.644 0.078 0.229 0.505 0.028 0.110 0.856   ?     ?     ?     ?   0.562 0.418 0.127   ?     ?     ?   0.382 0.431 0.727   ?     ?   0.041 0.558 0.432 0.62111?0?10?010110000?0020101010000102000000???000?0002000?00000010???0?????01??0110011111100??020?00121100010001003201010?10?0000???00??????0????????0?11??1010?0????0?000??0?0????1000?0??0 
Austriadactylus_cristatus  0.206 0.140 0.374 0.167 0.467 0.270 0.289 0.306   ?     ?   0.479 0.302 0.206 0.680 0.100 0.114 0.593 0.015 0.050   ?   0.460 0.494 0.336 0.529 0.385 0.482   ?   0.107   ?     ?   0.334 0.487 0.742 0.623   ?     ?     ?     ?     ?  11?0010?01?100000?001?101020000101001000??1000?00?1000?00000??0??10?????0????20000?000000??120?001[01]1100010000001101000????00000000?000000?01???001??11???01?0??????00001???00?0?1???????? 
Preondactylus_buffarinii  0.163 0.445 0.497 0.112 0.673 0.520 0.499 0.341   ?     ?   0.472   ?     ?   0.795 0.070 0.037 0.520 0.024 0.048 0.445 1.000 0.513   ?   0.510 0.780 0.478 0.172 0.110 0.433 0.649 0.302 0.598 0.846 0.542 0.194 0.305 0.451 0.610 0.58411?0?10?0101000?0??0100???????0101001000????0?????1000?0000??1??????????????010000?000000??110??0101?000100000011010000????0?00???0?000?0?01????????11???010??????00000100?000001?00?0020 
Dimorphodon_macronyx  0.177 0.288 0.534 0.203 1.000 0.144 0.494 0.080   ?     ?   0.203   ?     ?   0.732 0.124 0.116 0.658 0.018 0.094 0.684 0.245 0.790 0.322 0.412 0.379 0.416 0.102 0.108 0.548 0.756 0.312 0.546 0.933 0.742 0.222 0.235 0.529 0.430 0.40601?0?10?011100020300210???????0111001000??1100?0001000?0000001???10?????01??011000?000000001310100?010011000001??010000?1???000??00010?00012???00?0011001020???00020000100001101100000020 
Parapsicephalus_purdoni  0.204   ?     ?     ?     ?   0.260   ?   0.531   ?     ?   0.378   ?   0.154   ?     ?     ?     ?     ?     ?     ?     ?     ?     ?     ?     ?     ?     ?     ?     ?     ?     ?     ?     ?     ?     ?     ?     ?     ?     ?  0??00???011100020300210???????0112001000??1000?0001000?000000100010000??01001???????????????????0?????01????[01]0???????0??????????????????????????????????????????????????????????????????? 
Campylognathoides_liasicus  0.153 0.118 0.443 0.245 0.649 0.250 0.136 0.455   ?     ?   0.720 0.421 0.004 0.746 0.056 0.108 0.688 0.038 0.074 1.000 0.330 0.545 0.230 0.378 0.265 0.370 0.272 0.116 0.660 0.471 0.515 0.527 0.634 0.514 0.618 0.101 0.347 0.561 0.71311?0010?011100000210210???????0202000000??1000?0002000?001000000010000??01?0121000?00001?00130?100?000011100001??00010010?0000000000100000021110010111??1010?001?020000100011101101100021 
Campylognathoides_zitteli  0.090 0.000 0.609 0.337 0.466 0.389 0.216 0.489   ?     ?   0.648   ?     ?   0.724 0.066 0.177 0.632 0.033 0.026 0.708 0.229 1.000 0.425 0.500 0.162 0.202 0.195 0.101 0.344 0.559 0.828 0.507 0.517 0.387 0.653   ?   0.412 0.942 0.69411?0010?011100000??0210???????0202000000??1000?00??000?00100?0????0?0??????0121000?00001?00130?100?000011100001??00010????00000??00010?00002?11001?111??1010?001??2000010?0111011011?0021 
Sericipterus_wucaiwanensis  0.225 0.150   ?   0.323   ?     ?     ?     ?     ?     ?     ?   0.488   ?     ?   0.028   ?     ?   0.057 0.084 0.776   ?     ?   0.136 0.714 0.210   ?     ?     ?     ?     ?   0.351 0.391   ?   0.673   ?     ?     ?     ?     ?  131001101111101????0?11001?00101?20000?0?????0?0?02001??00??11?0??00?0?????11??????10001?00?3??100?221130111111??10??0?1000000????0????00?02??????0011?01030?00???????????02120?????????? 
Angustinaripterus_longicephalus  0.219   ?   0.488 0.335 0.465 1.000 0.928 1.000   ?     ?   0.506   ?     ?   0.616 0.036 0.143   ?     ?     ?     ?     ?     ?     ?     ?     ?     ?     ?     ?     ?     ?     ?     ?     ?     ?     ?     ?     ?     ?     ?  131001101111101002102?1001?0010102000000??1?0??0002101?0000011??????????01??111000?10001???130?100?221130111111??100?0??????????????????????????????????????????????????????????????????? 
Harpactognathus_gentryii  0.186   ?     ?     ?     ?     ?     ?     ?     ?     ?     ?     ?     ?     ?   0.028   ?     ?     ?     ?     ?     ?     ?     ?     ?     ?     ?     ?     ?     ?     ?     ?     ?     ?     ?     ?     ?     ?     ?     ?  1302011011?110?????0??1001?00100?200?0??????????????????????????????00??01??1???????????????????00????130???[01]1???10??0??????????????????????????????????????????????????????????????????? 
Cacibupteryx_caribensis  0.139   ?     ?     ?     ?   0.246   ?   0.729   ?     ?   0.310   ?   0.084   ?   0.040   ?     ?     ?     ?     ?     ?     ?     ?     ?     ?     ?     ?     ?     ?     ?     ?     ?     ?     ?     ?     ?     ?     ?     ?  1??001??111010100200?10???????0002000000??0000?0001001?000000?00010000??010?1???????????????????00????03????[01]0????00?0?????????????????????????????????????????0????????????????????????? 
Rhamphorhynchus_muensteri  0.184 0.209 0.298 0.375 0.243 0.411 0.000 0.690   ?     ?   0.625 0.324 0.031 0.698 0.036 0.563 0.691 0.032 0.067 0.753 0.262 0.701 0.199 0.494 0.243 0.742 0.136 0.150 0.611 0.549 0.715 0.410 0.554 0.622 0.582 0.172 0.530 0.406 0.8251300010?111010100210210???????0002000000??0000?0012201?00000?100010000??0101102000?10001?00130?100?221030110201??10010011000000000001000000211000[12]0011001060?010002001010101120110110012[12] 
Qinglongopterus_guoi    ?   0.069 0.728 0.360 0.543   ?   0.602   ?     ?     ?     ?     ?     ?   0.779 0.028 0.429 0.626 0.014 0.064 0.538 0.307 0.314 0.098 0.715 0.230 0.694 0.044 0.133 0.311 0.625 0.498 0.472 0.632 0.366   ?   0.043 0.360 0.586 0.636?3?0010?1??1101002??2??????????0?20000?????????0??200??00?00???001??????0???11100??1?001???130?100?2?1130111111??1001??10???000?00?010000002???00???11??1030??00??3?0101?1001?011?1100121 
Nesodactylus_hesperius    ?     ?     ?     ?     ?     ?     ?     ?     ?     ?     ?     ?     ?     ?     ?     ?     ?   0.018 0.076 0.864 0.112 0.631 0.100 0.359 0.274 0.815   ?   0.155 0.453 0.784 0.834   ?     ?     ?     ?     ?     ?     ?     ?  ??????????????????????????????????????????????????1?0???????????????????????????????????????????????????????????????????1?0000?????010?00?02?110020?11??1060?0100??001010?01???0??1?????? 
Dorygnathus_banthensis  0.180 0.178 0.552 0.407 0.665 0.534 0.401 0.310   ?     ?   0.444 0.287 0.229 0.770 0.040 0.413 0.577 0.034 0.099 0.841 0.265 0.635 0.296 0.634 0.321 0.722 0.090 0.131 0.573 0.474 0.340 0.654 0.889 0.733 0.537 0.157 0.450 0.501 0.60311?0010?111110100210210???????0002000000??1000?0002001?000000100010000??0101111001010001?00130?100?201030110101??00010010?0000000000100000021100030111001030?0100030010101001201101100122 
Scaphognathus_crassirostris  0.104 0.235 0.328 0.281 0.345 0.169 0.347 0.303   ?     ?   0.487 0.537   ?   0.655 0.024 0.238 0.482 0.013 0.099 0.973 0.142 0.463 0.266 0.594 0.350 0.796 0.085 0.129 0.558 0.640 0.330 0.547 0.741 0.724 0.604 0.242 0.268 0.245 0.50311?0010?011110000210210???????0102000000??1000?0002001?00000010???0?????0100111000?10001???130?100?201030100001??000000??000000000001000000211?0020011??1030?01000200101010012?1101100122 
Sordes_pilosus    0.178 0.254 0.221 0.202 0.402 0.237 0.487 0.471   ?     ?   0.530 0.642 0.040 0.584 0.026 0.380 0.373 0.000 0.085 0.905 0.231 0.397 0.183 0.624 0.540 0.740 0.110 0.096 0.593 0.631 0.292 0.539 0.730 0.521 0.696 0.121 0.496 0.276 0.48711?0010?011100000210210???????0102001000??1000?0012101?00010?100010000??0100110000?10001?00130?100?300030100001??00000011?000000000010?00002???00?0111??1000?0000?[45]0010101001201101100122 
Darwinopterus_modularis  0.277 1.000 0.422 0.374   ?     ?     ?     ?   0.440 0.387 0.525 0.285   ?   0.573 0.054 0.259 0.487 0.068 0.090 0.505 0.496 0.738 0.149 0.687 0.417 0.578 0.438 0.164 0.543 0.798 0.325 0.600 0.915 0.836 0.659 0.210 0.443   ?   0.46211?0010?011??1000410?1111220000???001000???000?0012101000010?10???0?010001??110000?10001???100?100?300030101011??000001???10100?00?010000002?1?0020?11???000?????04?010??0?01?011?1100122 
Wukongopterus_lii  0.232   ?   0.469 0.290   ?     ?     ?     ?   0.529   ?     ?     ?     ?   0.587 0.056 0.223   ?   0.069   ?     ?     ?   0.570 0.291   ?     ?   0.739 0.005 0.161   ?   0.632 0.324 0.580 0.928 1.000 0.715 0.194 0.602 0.235 0.47811?0010?01???1?????0??????????0???????????????????2???0??????1??????????01??110000?10001???100?100?300030101011??00000??0?10?001000010000002???002?011??100????0??4?010100??????1?11?0122 
Pterorhynchus_wellnhoferi  0.120 0.601 0.582 0.347   ?     ?     ?     ?   0.563 0.521 0.550   ?     ?   0.610 0.038 0.207 0.396 0.036 0.190 0.410 0.371 0.756   ?   0.443 0.888 0.843 0.199 0.146 0.693   ?   0.303 0.699 0.836 0.561 0.637 0.134 0.284 0.225   ?  11?0010?011??1000410??110110000???001000???000?00?2201000010?10???0?????????110000?10001???100?100?300030101001??000001?0???00????00100?0???????????11??1000??????0001010??0120?1???0??2? 
Changchengopterus_pani    ?     ?     ?     ?     ?     ?     ?     ?     ?     ?     ?     ?     ?     ?     ?     ?     ?   0.010 0.029 0.288 0.089 0.338 0.240 0.788 0.188 0.537 0.521 0.165 0.541   ?   0.428 0.526 0.693   ?     ?   0.136 0.305   ?     ?  ????????????????????????????????????????????????????????????????????????????????????????????????????????????????????????0?100001???000?00?22???00?0?11???000??????400101??00????1??????21 
Batrachognathus_volans    ?   0.113 0.682 0.000   ?     ?     ?     ?   0.076 0.000 0.687 0.549 0.303 0.772 0.048 0.020   ?   0.010 0.056 0.575   ?     ?   0.146 0.569 0.640 0.712   ?   0.069   ?   0.779   ?     ?     ?     ?     ?   0.000 0.675 0.160 0.61601?1210?00???1000011?10???????0???1????0??1?00?00?001?000110??????0?????1010110100?00201?00220?100?300030100001??00000??????001??00????000020100020011??1040?0??????010101??????1?1??00?? 
Jeholopterus_ningchengensis  0.102 0.022 0.842 0.077   ?     ?     ?     ?   0.185 0.007 0.472   ?   0.215 0.842 0.028 0.000 0.625 0.008 0.056 0.412 0.007 0.014 0.394 0.565 0.640 0.401 0.061 0.069 0.268 0.760 0.411 0.362 0.337 0.000 0.831 0.055 0.269 0.354 0.77001?1210?00???1000011?10???????0???1????0??1000?00?001?0001?0??????0?????101?110100??020????22???00?300030100001??00000????10??1100?100000002???00??0110?1040?00???50010101001??11?11?0020 
Anurognathus_ammoni  0.000 0.148 0.526 0.024   ?     ?     ?     ?   0.078 0.036 0.554 0.668 0.240 0.579 0.030 0.178 0.213 0.025 0.119 0.279 0.029 0.016 0.239 0.588 0.689 0.548 0.041 0.054 0.491 0.596 0.470 0.275 0.171   ?   0.855 0.125 0.541 0.375 0.80601?1210?00???1000011?10???????0???1???00??1000?00?001?000110??????00????1010110100?00201?00220?100?300030100001??000001???????1?000100000002???????011??1040???0??50010101??110?101100020 
Dendrorhynchoides_curvidentatus    ?   0.073 0.876 0.099   ?     ?     ?     ?     ?     ?     ?     ?   0.226   ?     ?   0.000   ?     ?     ?   0.418 0.085 0.012 0.220 0.675 0.751 0.423 0.000 0.062 0.337 0.790 0.452 0.298 0.332   ?     ?   0.071 0.438 0.427 0.77201?1210?00?????????1??0???????0????????????????????01??????????001??????1010?10100?0020??????0??00?30003?100001?????00????10??1??0?100000002???00??0110?1000???0??500101?1?0?1??1???0?021 
Kryptodrakon_progenitor    ?     ?     ?     ?     ?     ?     ?     ?     ?     ?     ?     ?     ?     ?     ?     ?     ?     ?     ?     ?     ?     ?     ?     ?     ?     ?     ?   0.313   ?   0.752   ?     ?     ?     ?     ?     ?     ?     ?     ?  ???????????????????????????????????????????????????????????????????????????????????????????????????????????????????????????????????????????2??????0??1???0?????000?10?000?00????????????? 
Gnathosaurus_subulatus  1.000   ?     ?   0.555   ?     ?     ?     ?   0.231 0.488 0.732 0.118 0.355 0.686 0.140   ?     ?     ?     ?     ?     ?     ?     ?     ?     ?     ?     ?     ?     ?     ?     ?     ?     ?     ?     ?     ?     ?     ?     ?  11?20111011??1000410?1110310000???001000??1000?1113201000010?111100??110011?110210?10001?????0?100?201130?01201??000?0??????????????????????????????????????????????????????????????????? 
Gnathosaurus_macrurus    ?     ?     ?     ?     ?     ?     ?     ?     ?     ?     ?     ?     ?     ?   0.120   ?     ?   0.483   ?     ?     ?     ?     ?     ?     ?     ?     ?     ?     ?     ?     ?     ?     ?     ?     ?     ?     ?     ?     ?  ????0??1??????????????????????????????????????????????????????????????1??????10210?10?01?10?????00????130???10?????00??01?22101?????????????????????????????????????????????????????????? 
Plataleorhynchus_streptophorodo    ?     ?     ?     ?     ?     ?     ?     ?     ?     ?     ?     ?     ?     ?   0.124   ?     ?     ?     ?     ?     ?     ?     ?     ?     ?     ?     ?     ?     ?     ?     ?     ?     ?     ?     ?     ?     ?     ?     ?  11?20110?1???1???????????????????????????????????1??????????????????10??0????1??????????????????0?????130???10???00000??????????????????????????????????????????????????????????????????? 
Huanhepterus_quingyangensis  0.420   ?     ?     ?     ?     ?     ?     ?     ?     ?     ?     ?     ?     ?   0.100   ?     ?   0.486 0.635 0.397   ?     ?     ?   0.617 0.603 0.747   ?   0.260 0.504 0.190 0.411   ?     ?     ?     ?   0.226   ?     ?     ?  11?00110??????????????1103?000??????????????????????????????????????????????110010?1000??????0??00?201030101101??00000????22?011000?0???0??2?????2??1???105?????????0?1?????????1?1??0??? 
Moganopterus_zhuiana  0.917   ?   0.566 1.000   ?     ?     ?     ?   0.130 1.000 0.405   ?     ?   0.338 0.064 0.407 0.231 0.418   ?     ?     ?     ?     ?     ?     ?     ?     ?     ?     ?     ?     ?     ?     ?     ?     ?     ?     ?     ?     ?  11?0?10?111??1000410?11101000?0???001100??0?01311?3201?0?0?0??1?100??????????11000?10001???000?100?201030100001??00000????221???????????????????????????????????????????????????????????? 
Elanodactylus_prolatus    ?     ?     ?     ?     ?     ?     ?     ?     ?     ?     ?     ?     ?     ?     ?     ?     ?   0.176 0.268 0.314   ?     ?   0.289 0.561 0.584 0.246   ?   0.251 0.432 0.197 0.388 0.596 0.740 0.472 0.563   ?     ?     ?     ?  ??????????????????????????????????????????????????????????????????????????????????????????????????????????????????????????221011000???000002?10001?111?11050?000?040011000?01301?011?013? 
Kepodactylus_insperatus    ?     ?     ?     ?     ?     ?     ?     ?     ?     ?     ?     ?     ?     ?     ?     ?     ?   0.114   ?     ?     ?     ?     ?     ?     ?     ?     ?     ?     ?   0.000   ?     ?     ?     ?     ?   0.172   ?     ?     ?  ???????????????????????????????????????????????????????????????????????????????????????????????????????????????????????01012101???????????????????0111?01050???0??????100??0????1???????? 
Ctenochasma_elegans  0.599 0.418 0.370 0.682   ?     ?     ?     ?   0.000 0.266 0.915 0.297 0.410 0.738 0.404 0.841 0.756 0.214 0.189   ?   0.018 0.040 0.247 0.497 0.561 0.364 0.598 0.320 0.971 0.067 0.388 0.388 0.420 0.442 0.927 0.171 0.523 0.202 0.59321?0110?011??1000410?10???????0???001200??1100?1113201000010?11??00?1???0???110000?10001?10120?100?201120101201??00000?0??101001000?00000002???00200111?1050?000??4??1100?0?130110110013? 
Ctenochasma_porocristata  0.888   ?     ?     ?     ?     ?     ?     ?     ?     ?     ?     ?     ?     ?   0.408   ?     ?     ?     ?     ?     ?     ?     ?     ?     ?     ?     ?     ?     ?     ?     ?     ?     ?     ?     ?     ?     ?     ?     ?  21?0110?01???1?????0?11103?0000?????????????0????1????0????0?1???????0??0????1????????0?????????0??20112?101201??00?00??????????????????????????????????????????????????????????????????? 
Pterodaustro_guinazui  0.846 0.607 0.653 0.769   ?     ?     ?     ?   0.021 0.331 0.591 0.057   ?   0.889 0.999 0.854 1.000 0.225 0.214 0.213 0.068 0.187 0.149 0.487 0.537 0.550   ?   0.322   ?   0.356 0.447 0.440 0.454 0.383   ?   0.170 0.622 0.441 0.90721?0000?011??1000410?10???????0???001200??1100?1113101?00000?11??00?10??0???100000?10001?10020?100?201000201001??00000?0101010?10??00000000211100200?11?105??000004???100000?3?110111?13? 
Eosipterus_yangi    ?     ?     ?     ?     ?     ?     ?     ?     ?     ?     ?     ?     ?     ?     ?     ?     ?   0.245   ?     ?     ?     ?     ?   0.479   ?   0.295   ?   0.259 0.502 0.132 0.322 0.429 0.527 0.478   ?   0.018 0.751   ?   0.647?????????????????????????????????????????????????????????????????????????????????????????????????????????????????????????????0?????????0????????????????1?????000???0?10?0?0?3??1?1?0?13? 
Beipiaopterus_chenianus    ?     ?     ?     ?     ?     ?     ?     ?     ?     ?     ?     ?     ?     ?     ?     ?     ?   0.199 0.378 0.027 0.007 0.035 0.191 0.564 1.000 0.470 0.241 0.316 0.562 0.253 0.252 1.000 1.000 0.834   ?   0.059 1.000 0.264 0.525??????????????????????????????????????????????????????????????????????????????????????????????????????????????????????????1010?100?100?00022???00?0?11??105???0???4???10000?????1?????13? 
Gegepterus_changae  0.769 0.622 0.470 0.772   ?     ?     ?     ?   0.085 0.404 0.555 0.196   ?   0.491 0.151   ?   0.372 0.178 0.207 0.041   ?     ?     ?     ?     ?     ?     ?     ?     ?     ?     ?   0.450   ?     ?     ?     ?     ?     ?     ?  2??000??011??1000?10?11??300000???001200??1100?1?13101000000?11???0?10??0???10?????00?01???020?100?20103?101201???0??0001?10100???????????22???002??????????????????[01]???0?00?3??1???0???? 
Boreopterus_cuiae  0.391   ?   0.453 0.614   ?     ?     ?     ?   0.138 0.351 0.472   ?     ?   0.809 0.112 0.940 0.837 0.079   ?     ?     ?   0.140   ?     ?     ?   0.511 0.443 0.370   ?   0.294 0.484 0.365 0.417 0.413   ?   0.305 0.140   ?   0.10911?0?10?01???1110?10?10???????0????????10211?100012201?00010?10?????????????111000?10001???100?100?301030100101??00001????01101????10??????????????10???????????????11???1?0????1?11?113? 
Feilongus_youngi  0.896   ?   0.327 0.554   ?     ?     ?     ?   0.197 0.495   ?   0.075   ?   0.315 0.074 0.592 0.256   ?     ?     ?     ?     ?     ?     ?     ?     ?     ?     ?     ?     ?     ?     ?     ?     ?     ?     ?     ?     ?     ?  11?0010?111??10?0410?1110100000???001000??010101113?01000010?11?100?10??0??0111000?10001???000?100?201030100001??00000??????????????????????????????????????????????????????????????????? 
Gallodactylus_canjuersensis  0.236 0.255 0.399 0.421   ?     ?     ?     ?   0.362 0.268 0.812 0.349   ?     ?     ?   0.240   ?     ?     ?   0.225   ?     ?   0.140   ?     ?     ?     ?     ?     ?     ?     ?   0.337 0.311   ?   0.762   ?   0.457 0.284 0.32421?0000?011??1000?10?10???????0???000000??1?011?11?201000?10?1??????1???????112000??0001???110?1?????????????0?????????????????????????00?02???00?????????????????4??1?0?0??130?1?11001?? 
Cycnorhamphus_suevicus  0.271 0.285 0.337 0.461   ?     ?     ?     ?   0.218 0.248 1.000 0.429   ?     ?     ?   0.494   ?   0.122 0.151 0.284 0.011 0.086 0.167 0.553 0.380 0.429 0.922 0.523 0.571 0.312 0.596 0.287 0.306 0.290 0.662 0.391 0.625 0.162 0.23021?2000?011??1000410?10???????0???000?00??1?0111113201000?10?11?????10??????110200?10001???110?100?2010?0100?01??0???0000000001?0???00000?02?110020011??1050?000??4?0110000013011011001?? 
Ardeadactylus_longicollum  0.375 0.411 0.427 0.547   ?     ?     ?     ?   0.254 0.340 0.631 0.303   ?   0.567 0.054 0.561 0.388 0.258 0.298 0.492   ?     ?   0.207 0.484 0.584 0.416 0.727 0.458 0.370 0.246 0.507 0.313 0.193 0.206 0.614 0.384 0.427 0.083 0.42821?0010?011??1000410?10???????0???001?00??1100?1113201000010?11??00?10??0???110000?1?001?10130??00?300030100101??00000000010001?000?00000002??000110011?1050?000??4?01100?0?13011011001?? 
Pterodactylus_kochi  0.417 0.423 0.360 0.502   ?     ?     ?     ?   0.143 0.261 0.772 0.295   ?   0.568 0.076 0.528 0.457 0.286 0.278 0.191 0.030 0.035 0.278 0.573 0.488 0.437 0.590 0.299 0.749 0.142 0.361 0.417 0.534 0.376 0.784 0.265 0.476 0.260 0.59311?0010?011??1000410?10???????0???001100??1100?1113201000010?11???0?10??0???110000?10001???130?100?300030100001??00000000?100011000100000002??00020011001050?000004?01100100130110110013? 
Pterodactylus_antiquus  0.424 0.371 0.382 0.496   ?     ?     ?     ?   0.286 0.278 0.664 0.192   ?     ?   0.082 0.559 0.405 0.261 0.294 0.356 0.002 0.058 0.359 0.655 0.397 0.499 0.547 0.303 0.520 0.266 0.378 0.406 0.542 0.471 0.984 0.285 0.476 0.245 0.55511?0010?011??1000410?10???????0???001100??1100?1113201000010?11???0?10??????110000?10001???130?100?300030100001??00000000?1000110001000000020100020011??1050?000?04001100100130110110013? 
Normannognathus_wellnhoferi  0.301   ?     ?     ?     ?     ?     ?     ?     ?     ?     ?     ?     ?     ?     ?     ?     ?     ?     ?     ?     ?     ?     ?     ?     ?     ?     ?     ?     ?     ?     ?     ?     ?     ?     ?     ?     ?     ?     ?  11?0000??1????????????112??000??????????????????????????????????????10????????0000?1??0??10?????00?300030100?01??01000??????????????????????????????????????????????????????????????????? 
Germanodactylus_cristatus  0.248 0.378 0.273 0.428   ?     ?     ?     ?   0.318 0.175 0.511 0.202   ?   0.622 0.052 0.565 0.607 0.154 0.133 0.189 0.021 0.074 0.262 0.556 0.658 0.401 0.647 0.336 0.706 0.309 0.382 0.411 0.523 0.488 0.933 0.246 0.516 0.267 0.5051300010?011??1000410?1110320000???001000??1100?1013201000010?11???0?1???????112000?10001???130?100?300030100001??110100?????0011000??0000002???00200110?105??000??4??110010?13011011001?? 
Germanodactylus_rhamphastinus  0.268 0.539 0.473 0.336   ?     ?     ?     ?   0.395 0.247 0.451 0.090   ?   0.625 0.058 0.660 0.417 0.113 0.205 0.103   ?     ?   0.255 0.634 0.538 0.563   ?   0.333 0.681 0.039 0.396 0.299 0.472 0.476 1.000 0.301 0.548 0.368 0.4691300010?011??1000410?1110320000???001000??1100?1013201000010?11???0?1???????110000??0001???130?100?300030100001??010000???10001??0????0000?20??002??11??1????0?00?4??1?0010?13011011001?? 
Haopterus_gracilis  0.200 0.374 0.396 0.465   ?     ?     ?     ?   0.318 0.764   ?     ?     ?   0.647 0.052 0.660 0.678 0.026 0.113 0.063   ?     ?   0.023 0.649 0.548 0.553 0.390 0.366   ?     ?   0.588 0.277 0.352 0.138   ?     ?     ?     ?     ?  11?0010?01???1?00??0??0???????0???010000???000?0?1230??????0?1????0?0???????111000?1?001???100??00?300030100001??00000??????001?00????100002011??2?001??1070??????4?01?00100??????????13? 
Anhanguera_santanae  0.272 0.457 0.583 0.559   ?     ?     ?     ?   0.273 0.217 0.292 0.170   ?   0.822 0.080 0.704 0.547 0.072 0.145 0.248   ?     ?   0.000 0.146   ?     ?     ?     ?   0.552 0.309   ?     ?     ?     ?   0.531   ?     ?     ?     ?  11?00110010??1110210?111040?110???01101102111100012301101010?1011001010001111100?0?10001?1010??101251?031111101??00101101101101010010?111002???11?0100??2071000011401?1????0121??011????? 
Anhanguera_piscator  0.350 0.401 0.441 0.523   ?     ?     ?     ?   0.230 0.222 0.992 0.150   ?   0.785 0.089 0.678 0.669 0.025 0.104 0.085 0.057 0.179 0.016 0.125 0.501 0.638   ?   0.305 0.671 0.376   ?     ?     ?     ?     ?   0.216 0.329   ?   0.21411?00110010??1110210?1110400110???01101102111100012301101010?10110010????1?1110010?10001???10101012511031111101??001011011011010100101?11002001112010001207100?0114?1?101110121?101101?3? 
Anhanguera_blittersdorffi  0.403   ?   0.442 0.555   ?     ?     ?     ?   0.244 0.279 0.397 0.154 0.164 0.804 0.098   ?   0.673   ?     ?     ?     ?     ?     ?     ?     ?     ?     ?     ?     ?     ?     ?     ?     ?     ?     ?     ?     ?     ?     ?  11?00110010??1110210?1110400110???1????102111100012301101010?101100101000111110010?10001?101?10?012511031111101??00101??????????????????????????????????????????????????????????????????? 
Anhanguera_araripensis  0.374   ?     ?   0.584   ?     ?     ?     ?   0.185 0.228 0.264 0.075 0.182 0.795 0.096   ?     ?     ?   0.145   ?     ?     ?     ?     ?     ?     ?     ?     ?     ?   0.098   ?     ?     ?     ?     ?     ?     ?     ?     ?  11?00110010??1110210?1110400110???1????102111100012301101010?1011001010001111??0???10?01???10??10125??031111101??001?1????????????????????????????01000120710?00114?1?1?????????????????? 
Liaoningopterus_gui  0.470   ?     ?     ?     ?     ?     ?     ?     ?     ?     ?     ?     ?     ?   0.068 0.488   ?   0.080   ?     ?     ?     ?     ?     ?     ?     ?     ?     ?     ?     ?     ?     ?     ?     ?     ?     ?     ?     ?     ?  11?00110010??111[02]210??110400110?????????????1??0012301?01010?1???????100???11100?0??0001???10???012511031101101??00101?01???101?????????????????????????????????????????????????????????? 
Tropeognathus_mesembrinus  0.319   ?   0.451 0.496   ?     ?     ?     ?   0.341 0.302 0.269 0.084 0.127 0.671 0.048 0.389 0.649   ?     ?     ?     ?     ?     ?     ?     ?     ?     ?     ?     ?     ?     ?     ?     ?     ?     ?     ?     ?     ?     ?  11?00110010??1110210??100400110???1????102111100012301101010?101100101010111110010?10001?101310?01251?031101101??00001??????????????????????????????????????????????????????????????????? 
Coloborhynchus_clavirostris    ?     ?     ?     ?     ?     ?     ?     ?     ?     ?     ?     ?     ?     ?     ?     ?     ?     ?     ?     ?     ?     ?     ?     ?     ?     ?     ?     ?     ?     ?     ?     ?     ?     ?     ?     ?     ?     ?     ?  ?0?01112??????????????1004?011???????????????????????????????????????101????1???????????????????0?25??031???10???0?1?1??????????????????????????????????????????????????????????????????? 
Ornithocheirus_simus    ?     ?     ?     ?     ?     ?     ?     ?     ?     ?     ?     ?     ?     ?     ?     ?     ?     ?     ?     ?     ?     ?     ?     ?     ?     ?     ?     ?     ?     ?     ?     ?     ?     ?     ?     ?     ?     ?     ?  ?0?00110??????????????1004?011???????????????????????????????????????101????1???????????????????0?25??0?????00???0???1??????????????????????????????????????????????????????????????????? 
Brasileodactylus_araripensis    ?     ?     ?     ?     ?     ?     ?     ?     ?     ?     ?     ?     ?     ?     ?     ?     ?     ?     ?     ?     ?     ?     ?     ?     ?     ?     ?     ?     ?     ?     ?     ?     ?     ?     ?     ?     ?     ?     ?  ????0??0????????????????????????????????????????????????????????????????????110010?10001?10??0??01250?03???1101??0?101??????????????????????????????????????????????????????????????????? 
Ludodactylus_sibbicki  0.266   ?   0.525 0.558   ?     ?     ?     ?   0.249 0.205 0.393 0.092   ?   0.842 0.080 0.521 0.717   ?     ?     ?     ?     ?     ?     ?     ?     ?     ?     ?     ?     ?     ?     ?     ?     ?     ?     ?     ?     ?     ?  11?0?110010??1110210?10???????0???01101111111120012201101000?101100?010101?1110010?10001?1010001012511031101101??00101??????????????????????????????????????????????????????????????????? 
Guidraco_venator  0.256   ?   1.000 0.598   ?     ?     ?     ?   0.172 0.261 0.368 0.079   ?   0.771 0.088 0.761 0.769 0.018   ?     ?     ?     ?     ?     ?     ?     ?     ?     ?     ?     ?     ?     ?     ?     ?     ?     ?     ?     ?     ?  11?0?1??010??1110210?10???????0????????121110120012201000000?10???0?????0??11110?0?10001???100?1012501031101101??00001?01???101?????????????????????????????????????????????????????????? 
Zhenyuanopterus_longirostris  0.604 0.491 0.557 0.611   ?     ?     ?     ?   0.207 0.355 0.595 0.067   ?   1.000 0.172 0.801 0.974 0.111 0.193   ?   0.035 0.029 0.295 0.202 0.593 0.376 0.487 0.337 0.689 0.038 0.479 0.243 0.289 0.316   ?   0.277 0.099 0.368 0.00011?0?10?011??1110410?1112310??0???11100102110100012201000010?10???0?????????11?000?10001???100?100?301030100101??00001??1?01101?11110?111102?????2??00??20710?????4??110?1??????1?11?113? 
Cearadactylus_atrox  0.394   ?   0.443 0.467   ?     ?     ?     ?   0.276   ?     ?     ?     ?   0.484 0.058 0.390 0.345   ?     ?     ?     ?     ?     ?     ?     ?     ?     ?     ?     ?     ?     ?     ?     ?     ?     ?     ?     ?     ?     ?  11?0011001???1??0210??0???????0?????????????????0?3301?0101??1??????????????110011010001???100?1012501031101101??00001??????????????????????????????????????????????????????????????????? 
Hongshanopterus_lacustris    ?     ?     ?   0.541   ?     ?     ?     ?   0.213   ?     ?   0.245 0.315 0.593 0.072   ?     ?   0.021   ?     ?     ?     ?     ?     ?     ?     ?     ?     ?     ?     ?     ?     ?     ?     ?     ?     ?     ?     ?     ?  ?2?0010?0????11?0?10??????????0???01000????????0?1?[23]0???001??10110??010001111???????????????????00?000030?00001??000?0101?01101?????????????????????????????????????????????????????????? 
Lonchodectes_compressirostris  0.486   ?     ?     ?     ?     ?     ?     ?     ?     ?     ?     ?     ?     ?     ?     ?     ?     ?     ?     ?     ?     ?     ?     ?     ?     ?     ?     ?     ?     ?     ?     ?     ?     ?     ?     ?     ?     ?     ?  1??0010?0?????????????0?????????????????????????????0???????????????0101????11????????????0??0??00?5??030???00???00000??????????????????????????????????????????????????????????????????? 
Nurhachius_ignaciobritoi  0.376 0.407 0.545 0.328   ?     ?     ?     ?   1.000 0.940   ?     ?   0.631 0.401 0.046 0.392 0.131 0.092 0.124 0.341   ?     ?   0.045 0.092 0.437 0.752 0.392 0.340 0.444 0.106 0.536 0.281   ?     ?     ?   0.333 0.362   ?   0.05611?0010?010??1010??0?10???????0???010000??111??0?1330??0011??1???????1110???111000?10001???100?100?400030101001??00001?01?01101??1??????1?021??1020?000??071010?1?4?1?10011??3??1???0???? 
Liaoxipterus_brachyognathus    ?     ?     ?     ?     ?     ?     ?     ?     ?     ?     ?     ?     ?     ?   0.044 0.369 0.174   ?     ?     ?     ?     ?     ?     ?     ?     ?     ?     ?     ?     ?     ?     ?     ?     ?     ?     ?     ?     ?     ?  ????1????????????????????????????????????????????????????????????????????????1?200?10?01???12???00?400010?01001????00???????????????????????????????????????????????????????????????????? 
Istiodactylus_sinensis  0.330 0.604 0.546 0.218   ?     ?     ?     ?   0.715 0.424 0.593 0.153   ?   0.240 0.060 0.107 0.006 0.071 0.121 0.202   ?     ?   0.078 0.149 0.726 0.843   ?   0.391 0.527 0.270 0.574 0.362 0.417   ?     ?   0.431 0.256   ?     ?  11?2110?010??1001210?10???????0???1????0??1?10?0013401100121?10???0??1110??0111?00?10001???120?100?430010101001??000011???01?01??1??????1?02???00??000???07???00???01??00??0131?1?1?0???? 
Istiodactylus_latidens  0.430 0.600 0.278 0.178   ?     ?     ?     ?   0.422 0.322 0.500 0.120 0.456 0.000 0.052 0.179 0.000   ?   0.140 0.126   ?     ?   0.028 0.097 0.478 0.826 0.209   ?   0.410   ?     ?     ?     ?     ?     ?   0.210   ?     ?     ?  11?2110?010??1001210??0???????0???1????0??1110?0013401?00121?10????10??????0111200?10001???120?100?430010101001??00001????0?10??111???11110210110?0?000120710100114???100?1?131?111101??? 
Longchengopterus_zhaoi  0.274   ?   0.469 0.495   ?     ?     ?     ?   0.308 0.313 0.690 0.187 1.000 0.391 0.048 0.453 0.317 0.082   ?     ?     ?     ?   0.025 0.134   ?   0.858 0.406 0.354 0.465 0.321 0.598 0.310 0.342   ?     ?   0.376   ?     ?     ?  11?0010?01???1010?10?10???????0???010?00????10?00?3301?00110??0???0??1110??0?11000?10?01?1012???00?400030101001??000011?1?01101????????11?02???10?0?00?????10?0???4?[12]???0?1?????1?1??1??? 
Pteranodon_longiceps  0.290   ?   0.487 0.768   ?     ?     ?     ?   0.136 0.139 0.235 0.115 0.396   ?     ?   0.919   ?   0.071   ?     ?     ?     ?   0.086 0.389   ?   0.505 0.281 0.715 0.356 0.263 0.698 0.301   ?     ?     ?   0.273 0.521 0.188 0.4722300000?0?0??1110410?10???????0???010?0120010120012401101010?101100100??0111112000?11001?00100?11????????????????????0101101101011110111010200110110001020710000114021100110110111110113? 
Pteranodon_sternbergi  0.416 0.698 0.567 0.799   ?     ?     ?     ?   0.073 0.127 0.203 0.033   ?     ?     ?   1.000   ?   0.085 0.163 0.027   ?   0.000 0.096   ?   0.465 0.576 0.147 0.736   ?   0.242 0.830 0.186 0.247   ?     ?   0.256 0.512   ?     ?  2300000?0?0??1110410?10???????0???0100?120010120012301101010?10??00?????????112000?11001???10???1????????????????????????????0???????1?????20??101??0?1???????0?1?20??100??0????1???01??? 
Nyctosaurus_gracilis  0.387 0.486 0.515 0.741   ?     ?     ?     ?   0.198 0.215 0.482 0.254 0.137   ?     ?   0.800   ?   0.078 0.141 0.114 0.000 0.039 0.079 0.413 0.351 0.923 1.000 1.000 0.488 0.189 1.000 0.274 0.163 0.180 0.565 0.213 0.445 0.161 0.3731300010?0?0??1100210?10???????0???1????120110110012301?00010?101100?00??0111112000?11001?00100?11????????????????????0100100101011010011000200000110010111610000111?21100?1012011111011?? 
Nyctosaurus_lamegoi    ?     ?     ?     ?     ?     ?     ?     ?     ?     ?     ?     ?     ?     ?     ?     ?     ?     ?     ?     ?     ?     ?     ?     ?     ?     ?     ?     ?     ?     ?     ?     ?     ?     ?     ?     ?     ?     ?     ?  ????????????????????????????????????????????????????????????????????????????????????????????????????????????????????????????????????????????????????01???16?????????????????????????????? 
Muzquizopteryx_coahuilensis  0.224   ?     ?     ?     ?     ?     ?     ?     ?   0.207 0.912   ?     ?     ?     ?     ?     ?     ?     ?     ?     ?     ?     ?   0.507   ?   0.510 0.728   ?     ?     ?     ?     ?     ?     ?     ?   0.254 0.484   ?   0.207????????0????1100210?10???????0???1???00??110110012201000010?10???0?????????1??????????1???03??11????????????????????01???00?01??1?1001100???00??1??01??11610?????102?1????????11?11?113? 
Tupandactylus_navigans  0.128   ?     ?   0.268   ?     ?     ?     ?   0.484 0.137 0.238 0.365 0.106   ?     ?     ?     ?     ?     ?     ?     ?     ?     ?     ?     ?     ?     ?     ?     ?     ?     ?     ?     ?     ?     ?     ?     ?     ?     ?  0300020?0?1??1012410?1111011100???00110???010?00012301000110?10??0??0???????????????????????????1????????????????????0??????????????????????????????????????????????????????????????????? 
Tupandactylus_imperator  0.173   ?     ?   0.188   ?     ?     ?     ?   0.770 0.206 0.243 0.000   ?     ?     ?   0.720   ?     ?     ?     ?     ?     ?     ?     ?     ?     ?     ?     ?     ?     ?     ?     ?     ?     ?     ?     ?     ?     ?     ?  0300020?0????1?12310?1111011100???1????1120?0130012301000110?10???1?0???????121001010011?011?11?1????????????????????0??????????????????????????????????????????????????????????????????? 
Bakonydraco_galaczi    ?     ?     ?     ?     ?     ?     ?     ?     ?     ?     ?     ?     ?     ?     ?   0.704   ?     ?     ?     ?     ?     ?     ?     ?     ?     ?     ?     ?     ?     ?     ?     ?     ?     ?     ?     ?     ?     ?     ?  ????0?????????????????????????????????????????????????????????0????????????1122001110001?01101011???????????????????????????????????????????????????????????????????????????????????????? 
Tapejara_wellnhoferi  0.074 0.163 0.304 0.234   ?     ?     ?     ?   0.487 0.119 0.329 0.499 0.000   ?     ?   0.608   ?   0.115 0.089 0.000 0.031 0.050 0.242 0.528 0.157 0.504 0.564 0.407 0.819 0.065 0.543 0.309 0.350 0.232 0.668 0.379 0.365 0.388 0.4080300020?0?1??1012410?1111010110???00110112010130012301000110?101101110??0110122001110011?01101111????????????????????0?011001010100??010012211100[12]110110108111110041??100010111?11111013? 
Europejara_olcadesorum    ?     ?     ?     ?     ?     ?     ?     ?     ?     ?     ?     ?     ?     ?     ?   0.313   ?     ?     ?     ?     ?     ?     ?     ?     ?     ?     ?     ?     ?     ?     ?     ?     ?     ?     ?     ?     ?     ?     ?  ???00????????1???41???????????0????????????1???00?2?0?00???0?1??????1???01?0122001110001?01101111????????????????????0??????????????????????????????????????????????????????????????????? 
Huaxiapterus_benxiensis  0.158   ?   0.321 0.362   ?     ?     ?     ?   0.478 0.242   ?   0.360   ?     ?     ?   0.762   ?   0.126   ?     ?     ?     ?     ?   0.611   ?   1.000 0.584 0.703 0.769 0.011 0.803 0.220 0.263   ?     ?   0.877 0.465   ?   0.2640300020?0????10????0?1112610110???0?10?1120?013?013301000110?10?????????????122000?10001?011210?1????????????????????0?01???101??0??????????????????01???08??????0??2110?110????1??????3? 
Huaxiapterus_corollatus  0.186 0.252 0.458 0.330   ?     ?     ?     ?   0.456 0.019   ?     ?     ?     ?     ?   0.832   ?   0.042 0.090   ?     ?     ?   0.217 0.547 0.433 0.591 0.638 0.632 0.542 0.235 0.615 0.128 0.128 0.016   ?   0.514 0.585 0.151 0.2020300020?0????1??2??0?1112610110???????????0??10???????0??????1????1?????????122000?10001????21011????????????????????0?01???101??0?????00?22???00???01???081?111??4?2110?110???111?1??13? 
Eopteranodon_lii  0.220 0.161 0.630 0.324   ?     ?     ?     ?   0.447 0.145   ?     ?     ?     ?     ?   0.882   ?   0.103 0.118 0.091   ?     ?     ?   0.662 0.227 0.606 0.644 0.492 0.560 0.256 0.568 0.252 0.229 0.153 0.683 0.413   ?     ?     ?  0300020?0????10????0??110410110???????????????3??1??0?0?011??10????????????1?22000?10?01?001???11????????????????????0????00101?????????0?22???002??011?1081??1???4?????0??012011?1110??? 
Sinopterus_gui    0.213 0.123 0.307 0.159   ?     ?     ?     ?   0.409 0.206   ?     ?     ?     ?     ?   0.331   ?   0.079 0.041 0.702   ?     ?   0.248 0.388 0.109 0.575 0.342   ?     ?     ?   0.434   ?     ?     ?   0.760 0.367 0.615 0.363 0.3270300?20?0?1??10???10?1110110110???????????01??0??133010?011??10?????????0???122000?10001???1?1011????????????????????0????00101??00???1?0?22?1?00???011?10811?11??4?????????12011?????1?? 
Huaxiapterus_jii  0.202 0.274 0.558 0.102   ?     ?     ?     ?   0.555 0.242   ?     ?     ?     ?     ?   0.443   ?   0.160 0.178 0.173   ?     ?     ?   0.595 0.468 0.593 0.597 0.538 0.643 0.276 0.574 0.264 0.273 0.091   ?   0.475 0.495 0.234 0.2960300020?0????10??410??110410?10???00?10???????0??13?01??011??1???????0??0???122000?10001?00121011????????????????????0???????01??0?1??????22???0021?01??10811?????411110?110???11?1110??? 
Sinopterus_dongi  0.166 0.466 0.216 0.158   ?     ?     ?     ?   0.773 0.240 0.310   ?     ?     ?     ?   0.733   ?   0.096 0.159 0.151   ?     ?   0.164 0.568 0.503 0.568 0.562 0.507 0.776 0.092 0.558 0.242 0.233 0.055 0.680 0.445 0.499 0.061 0.2210300020?0?1??1002?10?1110410110???0011011201?130?133?10?011??1????1?????????122000?10001???121011????????????????????0????00101??0?10?1?0?22?110021?01??10811111004121100110???11???1?13? 
Nemicolopterus_crypticus  0.165   ?   0.170 0.437   ?     ?     ?     ?   0.177 0.122 0.163 0.326   ?     ?     ?   0.642   ?   0.063   ?     ?     ?   0.034 0.321 0.462   ?   0.439   ?     ?   0.734   ?   0.411 0.397 0.421 0.230   ?   0.316 0.525 0.279 0.3150??0?20?0?1??1000410?11?0110?10???01100112010100013301000110?00?????????0???12?000?10001???1210?1????????????????????0????00??1??00100?00022???????101???091????????????????110?1?111013? 
Bennettazhia_oregonensis    ?     ?     ?     ?     ?     ?     ?     ?     ?     ?     ?     ?     ?     ?     ?     ?     ?     ?     ?   0.063   ?     ?     ?     ?   0.449   ?     ?     ?     ?     ?     ?     ?     ?     ?     ?     ?     ?     ?     ?  ?????????????????????????????????????????????????????????????????????????????????????????????????????????????????????????????????10???????????????11001010811???????????????????????????? 
Dsungaripterus_weii  0.239 0.497 0.337 0.431   ?     ?     ?     ?   0.271 0.137 0.533 0.345 0.032 0.419 0.044 0.575 0.606 0.021 0.157 0.125 0.037 0.093 0.343 0.558 0.357 0.709   ?   0.600 0.749 0.305 0.676 0.249 0.497 0.365   ?   0.605 0.635   ?   0.1131300000?011??1001210?1112330101???1????112000122012201010110?101101101000111102000?10001?10100?100?100030101011??120101011001010111100100112111001??0?0?10811111?0?10?100112130?001210?3? 
Domeykodactylus_ceciliae    ?     ?     ?     ?     ?     ?     ?     ?     ?     ?     ?     ?     ?     ?   0.064   ?     ?     ?     ?     ?     ?     ?     ?     ?     ?     ?     ?     ?     ?     ?     ?     ?     ?     ?     ?     ?     ?     ?     ?  ????0??????????????0??1?2???10??????????????????????????????????????????????11?0???10?01????????00?5??030???01?????01???????????????????????????????????????????????????????????????????? 
Noripterus_parvus  0.186   ?   0.455 0.511   ?     ?     ?     ?   0.296 0.129 0.468 0.295   ?   0.569 0.052 0.761 0.110 0.031 0.072 0.499   ?     ?     ?   0.569 0.179 0.529 0.646 0.623 0.591 0.303 0.574 0.330 0.369 0.291   ?   0.472 0.587 0.173   ?  1300010?011??1001200?1111330101???1????112000122012201?10110?101101?010001?1112000?10001?10100?100?400030101011??110101010001010111????00?12???00?000100108111110041?1100?021???001210??? 
Noripterus_complicidens    ?     ?     ?     ?     ?     ?     ?     ?     ?     ?     ?     ?     ?     ?   0.028   ?     ?   0.146 0.143 0.682 0.037 0.199   ?   0.667 0.400 0.488   ?   0.607 0.314 0.302 0.645 0.196   ?     ?   0.264 0.385 0.867 0.075 0.203????0???????????????????????????????????????????????????????????????????????1??000?1000??10??0??00?40?030??1?11????????01100101??1?100????12???00?0101101081111100??01100?021101001210?3? 
Tupuxuara_longicristatus  0.139   ?     ?     ?     ?     ?     ?     ?     ?     ?     ?     ?     ?     ?     ?     ?     ?     ?     ?     ?     ?     ?     ?     ?     ?     ?     ?     ?     ?     ?     ?     ?     ?     ?     ?     ?     ?     ?     ?  ???00?0?0????10????0?11005?012???????????????????1????0?0???????????11110???????????????????????1????????????????????0???????0??????????????????0???????????????????21?0??1?????????????? 
Tupuxuara_leonardii  0.426 0.708 0.217 0.257   ?     ?     ?     ?   0.398 0.210 0.123 0.028 0.166   ?     ?   0.895   ?   0.053 0.148 0.091   ?     ?   0.230 0.410 0.364 0.386 0.611 0.508 0.774 0.248 0.615 0.101 0.121   ?     ?   0.479 0.434 0.226 0.2551300010?0?1??1012410?1100530120???1????110000122012301000110?101101111110111112000?10001?00100?11????????????????????0101100101??11????001121?100110??1?10811111004???100110????1112101?? 
Thalassodromeus_sethi  0.150   ?   0.523 0.431   ?     ?     ?     ?   0.513 0.150 0.007 0.085   ?     ?     ?     ?     ?     ?     ?     ?     ?     ?     ?     ?     ?     ?     ?     ?     ?     ?     ?     ?     ?     ?     ?     ?     ?     ?     ?  1300010?0?1??1012410?1100530120???01000110000122012301000110?10?1?11011101?111?000?10001?12100?11????????????????????0??????????????????????????????????????????????????????????????????? 
Chaoyangopterus_zhangi  0.226   ?     ?     ?     ?     ?     ?     ?     ?     ?     ?     ?     ?     ?     ?     ?     ?   0.182 0.233 0.121   ?     ?   0.196 0.530 0.488 0.488   ?   0.640 0.512 0.121 0.610 0.145 0.101 0.056 0.348 0.605 0.624 0.286 0.2972300010?0????1?????1??0???????0??????????????????1??????????????????????????112000?11001?????0??1????????????????????0?00?12111????????00??211100??001??10???1?1??4?11100??012011?121013? 
Jidapterus_edentus  0.136 0.409 0.533 0.574   ?     ?     ?     ?   0.423 0.107   ?     ?     ?     ?     ?   0.812   ?   0.107 0.187 0.212   ?     ?   0.198 0.401 0.437 0.544 0.751 0.621 0.474 0.296 0.599 0.190 0.143 0.035   ?   0.472 0.567 0.320 0.2972300010?0?1??1?????1??0???????0??????????????????1???10??????1??????00??????112000?11001???100?11????????????????????0?00?12111?????????0??21?1001??01?0??????110?4?1110011??3?111121??3? 
Eoazhdarcho_liaoxiensis    ?     ?     ?     ?     ?     ?     ?     ?     ?     ?     ?     ?     ?     ?     ?   0.617   ?   0.167 0.176 0.153   ?     ?   0.197 0.000 0.512 0.476 0.499 0.478 0.464 0.226 0.555 0.259 0.230 0.093   ?   0.310 0.748   ?     ?  ????0???????????????????????????????????????????????0????????????????????????12000?11?01?00100?11??????????????????????00?12?11??0??????0?22???00???011??08??111??4?2110??10????1???1???? 
Shenzhoupterus_chaoyangensis  0.136   ?   0.000 0.574   ?     ?     ?     ?   0.423 0.107 0.000   ?     ?     ?     ?   0.812   ?   0.163   ?     ?     ?     ?   0.130   ?     ?   0.695   ?   0.695   ?   0.222 0.627 0.165 0.172 0.061   ?   0.683 0.454   ?   0.3842300?10?0?1??1012?11?10???????0???1????1101?01301?2301?00020?1????1?????????112000?11001???1?0??1????????????????????0????12?11?10?????00?22????????01??108??????0??21?0?1?0????1?1??013? 
Zhejiangopterus_linhaiensis  0.347   ?   0.500 0.488   ?     ?     ?     ?   0.354 0.207 0.400 0.159   ?     ?     ?   0.806   ?   0.544 0.507 0.340   ?     ?   0.236 0.514 0.564 0.633 0.764 0.678 1.000 0.093 0.544 0.260   ?     ?     ?   0.600 0.644 0.000 0.2660300?10?0????1012410?10???????0???1????0????00?0112301001010?11???1?????????112000?11001???100??1????????????????????01???22?110?11100?00?22??1??1??01??118??11???4?2?10?1?311011?1210??? 
Azhdarcho_lancicollis  0.423   ?     ?     ?     ?     ?     ?     ?     ?     ?     ?     ?     ?     ?     ?     ?     ?   0.284   ?   0.143   ?     ?     ?     ?     ?     ?     ?     ?     ?     ?     ?     ?     ?     ?     ?     ?     ?     ?     ?  1300010??????1?????0?10?????????????????????????????0???????????????00?????1112000?1?0???001?0??1????????????????????0100122111?11????10012210100?1001111181?11100?????00?13????111211??? 
Arambourgiania_philadelphiae    ?     ?     ?     ?     ?     ?     ?     ?     ?     ?     ?     ?     ?     ?     ?     ?     ?   1.000   ?     ?     ?     ?     ?     ?     ?     ?     ?     ?     ?     ?     ?     ?     ?     ?     ?     ?     ?     ?     ?  ???????????????????????????????????????????????????????????????????????????????????????????????????????????????????????0012211????????????????????????????????????????????1?????????????? 
Quetzalcoatlus_northropi  0.526   ?     ?     ?     ?     ?     ?     ?     ?   0.302   ?     ?   0.181   ?     ?   0.740   ?   0.789 1.000 0.002   ?     ?   0.199 0.297   ?   0.542 0.673 0.753 0.521 0.285 0.629 0.000 0.000   ?     ?     ?   0.304 0.010   ?  0300010?0?1??1012??0?11?16[23]0110???1???????100????12301?01010?1??????00??01?1112000?11001?00100?11????????????????????01001221110111???10012211100?1001111181111100412?100?13???111121013? 
Mythunga_camara     ?     ?     ?     ?     ?     ?     ?     ?     ?     ?     ?     ?     ?     ?     ?     ?     ?     ?     ?     ?     ?     ?     ?     ?     ?     ?     ?     ?     ?     ?     ?     ?     ?     ?     ?     ?     ?     ?     ?  ??????????????????????????????????????????????????????1??????1??????????????0??0???1????????????012510031101?11?????????????????????????????????????????????????????????????????????????? 
Ferrodraco_lentoni    ?     ?     ?     ?     ?     ?     ?     ?     ?     ?     ?     ?     ?     ?     ?     ?     ?     ?     ?     ?     ?     ?     ?     ?     ?     ?     ?     ?     ?   1.670   ?     ?     ?     ?     ?     ?     ?     ?     ?  ?0?00100??????????????100400010??????????????????????????????????????100????110000?1?0????0??1??012510030101011??00000??1???11???????????????????????????????00011????1?1??0????????????? 
; 

Ccode  
   +[/1  0        +[/1  1        +[/1  2        +[/1  3        +[/1  4      
   +[/1  5        +[/1  6        +[/1  7        +[/1  8        +[/1  9      
   +[/1  10       +[/1  11       +[/1  12       +[/1  13       +[/1  14     
   +[/1  15       +[/1  16       +[/1  17       +[/1  18       +[/1  19     
   +[/1  20       +[/1  21       +[/1  22       +[/1  23       +[/1  24     
   +[/1  25       +[/1  26       +[/1  27       +[/1  28       +[/1  29     
   +[/1  30       +[/1  31       +[/1  32       +[/1  33       +[/1  34     
   +[/1  35       +[/1  36       +[/1  37       +[/1  38       -[/1  39     
   -[/1  40       -[/1  41       -[/1  42       -[/1  43       -[/1  44     
   -[/1  45       -[/1  46       -[/1  47       -[/1  48       -[/1  49     
   -[/1  50       -[/1  51       -[/1  52       -[/1  53       -[/1  54     
   -[/1  55       -[/1  56       -[/1  57       -[/1  58       -[/1  59     
   -[/1  60       -[/1  61       -[/1  62       -[/1  63       -[/1  64     
   -[/1  65       -[/1  66       -[/1  67       -[/1  68       -[/1  69     
   -[/1  70       -[/1  71       -[/1  72       -[/1  73       -[/1  74     
   -[/1  75       -[/1  76       -[/1  77       -[/1  78       -[/1  79     
   -[/1  80       -[/1  81       -[/1  82       -[/1  83       -[/1  84     
   -[/1  85       -[/1  86       -[/1  87       -[/1  88       -[/1  89     
   -[/1  90       -[/1  91       -[/1  92       -[/1  93       -[/1  94     
   -[/1  95       -[/1  96       -[/1  97       -[/1  98       -[/1  99     
   -[/1  100      -[/1  101      -[/1  102      -[/1  103      -[/1  104    
   -[/1  105      -[/1  106      -[/1  107      -[/1  108      -[/1  109    
   -[/1  110      -[/1  111      -[/1  112      -[/1  113      -[/1  114    
   -[/1  115      -[/1  116      -[/1  117      -[/1  118      -[/1  119    
   -[/1  120      -[/1  121      -[/1  122      -[/1  123      -[/1  124    
   -[/1  125      -[/1  126      -[/1  127      -[/1  128      -[/1  129    
   -[/1  130      -[/1  131      -[/1  132      -[/1  133      -[/1  134    
   -[/1  135      -[/1  136      -[/1  137      -[/1  138      -[/1  139    
   -[/1  140      -[/1  141      -[/1  142      -[/1  143      -[/1  144    
   -[/1  145      -[/1  146      -[/1  147      -[/1  148      -[/1  149    
   -[/1  150      -[/1  151      -[/1  152      -[/1  153      -[/1  154    
   -[/1  155      -[/1  156      -[/1  157      -[/1  158      -[/1  159    
   -[/1  160      -[/1  161      -[/1  162      -[/1  163      -[/1  164    
   -[/1  165      -[/1  166      -[/1  167      -[/1  168      -[/1  169    
   -[/1  170      -[/1  171      -[/1  172      -[/1  173      -[/1  174    
   -[/1  175      -[/1  176      -[/1  177      -[/1  178      -[/1  179    
   -[/1  180      -[/1  181      -[/1  182      -[/1  183      -[/1  184    
   -[/1  185      -[/1  186      -[/1  187      -[/1  188      -[/1  189    
   -[/1  190      -[/1  191      -[/1  192      -[/1  193      -[/1  194    
   -[/1  195      -[/1  196      -[/1  197      -[/1  198      -[/1  199    
   -[/1  200      -[/1  201      -[/1  202      -[/1  203      -[/1  204    
   -[/1  205      -[/1  206      -[/1  207      -[/1  208      -[/1  209    
   -[/1  210      -[/1  211      -[/1  212      -[/1  213      -[/1  214    
   -[/1  215      -[/1  216      -[/1  217      -[/1  218      -[/1  219    
   -[/1  220      -[/1  221      -[/1  222      -[/1  223   ; 
; 
Ancstates 
 -0      -1      -2      -3      -4      -5      -6      -7      -8      -9      
 -10     -11     -12     -13     -14     -15     -16     -17     -18     -19     
 -20     -21     -22     -23     -24     -25     -26     -27     -28     -29     
 -30     -31     -32     -33     -34     -35     -36     -37     -38     -39     
 -40     -41     -42     -43     -44     -45     -46     -47     -48     -49     
 -50     -51     -52     -53     -54     -55     -56     -57     -58     -59     
 -60     -61     -62     -63     -64     -65     -66     -67     -68     -69     
 -70     -71     -72     -73     -74     -75     -76     -77     -78     -79     
 -80     -81     -82     -83     -84     -85     -86     -87     -88     -89     
 -90     -91     -92     -93     -94     -95     -96     -97     -98     -99     
 -100    -101    -102    -103    -104    -105    -106    -107    -108    -109    
 -110    -111    -112    -113    -114    -115    -116    -117    -118    -119    
 -120    -121    -122    -123    -124    -125    -126    -127    -128    -129    
 -130    -131    -132    -133    -134    -135    -136    -137    -138    -139    
 -140    -141    -142    -143    -144    -145    -146    -147    -148    -149    
 -150    -151    -152    -153    -154    -155    -156    -157    -158    -159    
 -160    -161    -162    -163    -164    -165    -166    -167    -168    -169    
 -170    -171    -172    -173    -174    -175    -176    -177    -178    -179    
 -180    -181    -182    -183    -184    -185    -186    -187    -188    -189    
 -190    -191    -192    -193    -194    -195    -196    -197    -198    -199    
 -200    -201    -202    -203    -204    -205    -206    -207    -208    -209    
 -210    -211    -212    -213    -214    -215    -216    -217    -218    -219    
 -220    -221    -222    -223   ; 
 
xgroup 
 
 
 
; 
agroup 
 
 
 
; 
taxcode  
+0      +1      +2      +3      +4      +5      +6      +7       
+8      +9      +10     +11     +12     +13     +14     +15      
+16     +17     +18     +19     +20     +21     +22     +23      
+24     +25     +26     +27     +28     +29     +30     +31      
+32     +33     +34     +35     +36     +37     +38     +39      
+40     +41     +42     +43     +44     +45     +46     +47      
+48     +49     +50     +51     +52     +53     +54     +55      
+56     +57     +58     +59     +60     +61     +62     +63      
+64     +65     +66     +67     +68     +69     +70     +71      
+72     +73     +74     +75     +76     +77     +78     +79      
+80     +81     +82     +83     +84     +85     +86     +87      
+88     +89     +90     +91     +92     +93     +94     +95      
+96     +97     +98     +99     +100    +101    +102    +103     
+104    +105    +106    +107    +108    +109    +110    +111     
+112    +113     
; 
 
blocks 0; 
tread
'1 trees'
tshrink 
; 
(0 ((1 2 )(3 (((7 ((6 (4 5 ))(8 9 )))(10 11 ))((12 13 )((14 15 )((24 (23 ((21 (18 (16 17 )))(20 (19 22 )))))(25 ((28 (26 27 ))(29 ((33 (31 (30 32 )))(34 ((((52 (((41 (40 ((38 (37 (35 36 )))(39 49 ))))((42 43 )(44 (45 (46 47 )))))(50 51 )))(53 54 ))(55 (56 57 )))(58 ((((72 (73 (((48 70 )(69 ((71 ((63 (59 (60 (61 62 ))))(64 (65 (66 (112 113 ))))))(67 68 ))))(74 (78 (75 (76 77 )))))))(79 80 ))(81 82 83 ))(((96 (((84 85 )(86 (87 88 )))(89 (90 (95 (92 (93 (91 94 ))))))))(((97 98 )(99 100 ))(103 (101 102 ))))((106 (107 (104 105 )))(109 (108 (110 111 ))))))))))))))))))))
;
tgroup 
 
 
=0 (random_addseqs)        0  
 
; 
tshrink 
; 

proc/;
