# Supplementary material for: Ferrodraco lentoni gen. et sp. nov., a new ornithocheirid pterosaur from the Winton Formation (Cenomanian–lower Turonian) of Queensland, Australia
Source: Sci Rep. 2019 Oct 3;9:13454. doi: 10.1038/s41598-019-49789-4 (PMC6776501; doi:10.1038/s41598-019-49789-4)
Supplement: Supplementary file 1 — Dataset 1 [file 41598_2019_49789_MOESM1_ESM.zip › Lü et al 2018 with Mythunga & Ferrodraco (DASHES).tnt]

taxname=;
mxram 1000;
taxname +17;
nstates num 32;
xread
'File downloaded from graemetlloyd.com'
124 71Outgroup           000[01]0000?000001000[01]00000000000?00000000?00000000000000000000000000000000000?0?0000000000000010000000000000000?0[01]000000000??0Preondactylus      00000000?00?00101000000?100000?00?00??0?0000000000101000000000000??0000?000???00?0010??1?00010000101000001001?0000??1100?000Dimorphodon        00000000?000001010000000100000?00000000?100000000010000000000000001000?0001???1000011001000[01]10000111000001001000000000000010Peteinosaurus      ???????0??00????????????????????????????1000000000100000000000000??0?0?0001??01000011?010000100001110000010?10000??001000010Anurognathus       00?00000?01000100000000?000000?0000??10?100000000?0101101000000000?010?0010???10?001100200112000001101002010??00000011000001Batrachognathus    00?00000?01000100000000?000000?00?00?10?1000000000010000100000000??0???00100101?0001??0200??2??0??1???????1?????00??110000?1Dendrorhynchoides  00?000?0?01??01000??0?0??????0?0??0??1????00?0000?010????000000000?01000010???1000012?0200102000001102?0201???0100?01100000?Jeholopterus       00?00000?01?????0????00?????00?0??0???0???00?0000?010????00000000??01?20010???1000012?020011300?00110200101??00000?011000000Austriadactylus    00010100110?111111100000110000?00?0?0?0?1?00???0?0001000000000000??00000000??????001????00???0????1?0?00?1??????0???1???????Campylognathoides  00010100?000111111100000010000?00100100?110000100000000000000000001000000013101000013003000010[01]00112020001112100000001100000Eudimorphodon      00010100?000111111100000010000?00100100?11000010000010000000000000?000000003101100012003000[01][12]010011[12]0[12]000101210[01]00001110000?Raeticodactylus    000100001101?111111000000100?0?00000100?1000?02010001000000000000010?000???????????1?0?30??02??0????0100?1?????000001???????Scaphognathus      00010100?001111111100000010000?0000010001000100001000111100000000??0000000111010?001200400023011011101000110210000?01110101?Sordes             00010100?001111111100000010000?00000100?1000100001000111100000000??0000000111?100001300400022011011101000110210000001[01]10100?Pterorhynchus      000101001101111111101000010000?000001?0?1000?00001000110100000000??0?00?001????????12???00023?1?01?1010001????0?0??????0????Cacibupteryx       00010000?001111111101001110000?0000?0000??????????00?1?0?000???0????????????????????????????????????????????????????????????Dorygnathus        00010100?001111111111001110000?00000100?1000110001000100100000000??000000011101000012004000230100111010001102100000011100011Nesodactylus       ?????????????????????00????????????????????????????????????????????0000???1110100001?00400?2?0?101?20?01001020?0????????????Rhamphorhynchus    00010200?001111111111001010000?00000100010001100010001001000000000100000001[01]101000013004000230110112030100102100000011100010Darwinopterus      0001021011011?0211000111100000?0000010111000100001000000100000000??101200012101000012?11000[12]101101010000011?210100?011101110Pterodactylus      00010200?0011?0211000100010000?110102010100010000100000010000000000111201101101000012005000[01]102102110[01]00[01]011210000001111?110Cycnorhamphus      00110200?0011?021??0?1000?0000?110102?2010011000010001101000000000001000110210110001200500010021020101001011210000?0101???1?Eosipterus         ???????????????????????????????????????????????????????????????????11120110???11000110050000101102010100001???0000001111?110P_longicolum       01111200?0011?021??0?10?0?0000?1?010201010111000010000001000001001?11120110???1100010005000000?1120001001011211000?01011??1?Gnathosaurus       0111121011011?0211?00100010000?1101020101011100001000000100000100???????????????????????????????????????????????????????????Cearadactylus      0111121001000?02110001001?10??????0?10211010100000000000000100000111110?????????????????????????????????????????????????????Gegepterus         00111210?0011?0211?00100010000?11010201?10?110?0010000001000001101111120???????10??1?????????0??????0100?01?????0??011???110Ctenochasma        0011121011011?021??001000?0000?11010201?1001100001000000100000110??11120110??01?00011?05000[01]1?1102010100101?210000001111?1??Pterodaustro       00111210?0011?021??001000?0000?11010201?1001100001000000100000110111112?010210110001000500?010?1120101001011210000001111?1??Istiodactylus      00110100?0011?021??001101?0000?00000102010011000010000001000000011101011?????0200111301611?221?012?1020010?????100002????1??Nurhachius         00110210?00?1?02110001101100?0???0??1020100110000100000010?000001?101011??????200111?0?6?1?2???112?10200201????100??201??11?Haopterus          001101?0?00???021??0010??????0??????10??1001100001000000100100001??010?0???21020?111???611?1?11002110?0010????????????11?11?Ornithocheirus     0101021001011?021??0?1011?100100000010211010100011000000100100000???????????????????????????????????????????????????????????Anhanguera         0101021001011?0211000101111000?00000102110101000[01]100000010010000011010111102112011113016111[12]21211211020010101?11000020??????Coloborhynchus     0101021001011?021??0?1011?1000?000001021101010001100000010010000011010111102112011113016111121?11211020010101?0100002011????Ludodactylus       01010210?0011?0211000101111001000000102?10?0100001000000100100000???????????????????????????????????????????????????????????Boreopterus        00011210?0011?0210000101101010?00?001?0?10001000010000001001000001?1100?110????????111???1112?111111020010????0100??20110110Nyctosaurus        00011310?0011?021??0?1010?100110000010201000100101-------1-------10010111100102101112107?112112?23?[01]03002011120100002111?11?Muzquizopteryx     ???0???0?0011?021??0?1?10?10011000001?2?1??????101-------1-------??010?1110011?1??11??07?11?????2?????????1??20100002??1?11?Pteranodon         00011310?0011?021??0?1011?100110000010201000100101-------1-------1101011110011200111110611111111231103001010120100001011?11?G_cristatus        0001020011001?0211000100110000?000011?1?1000100000000000001011000?101000?10???1?00001?05001100?102010[01]0010????1011011111?1??G_rhamphastinus    0001020011001?0211000110110000?00001101?1000100000000000001010000?101000110???1000011?05001210??020000001012?11011??1011?1??Dsungaripterus     0001020011001?021??0?1001?2001200001101010001000000000000010110001101101110010110000?00500???0???20?0?00??123?1011011????11?Tatal_pterosaur    0001020011001?021??0?1001?2001200001101?10001000000000000010110001101100??????11?000200500?100?1120?0100?0????10110110??????Noripterus         ??????????0?????????????????????????????1?0?1????000???000??1100?11010?????????????0?00500?000?1120?0100?01????0110?1111?110Lonchodectes       000?????010?????1??????????????????????1?0011000[01]0000000000000000101112????????1?0?0?1050??????????????????????0011?????????Tapejara           1002000031011?021??0?1101?011120000010201000100010-------1-------1011120???010110001?00500?1?0??120?1?00?0102??0000?10?1????Tupandactylus      1002001031011?021??0?1101?01113000001?2?1000100010-------1-------???????????????????????????????????????????????????????????Sinopterus         10020000?00?1?021??0?1101?0111200000101?1000100010-------1-------1?1112011001011??011??5?0110021?20011002010211001?11011?110Huaxiapterus       10020000310?1?021??0?1100?011130000010101000100010-------1-------??1112?110???110??111050011002112001100[12]0???11001??10???110Shenzhoupterus     00020211?0011?021??0?1101?01114000001?2?1000100100-------1-------??11120?10???11?0011??5001200?12200110020????100????0?1?1??Chaoyangopterus    0002?2?1?00???021????1??????????????1????00010010?-------1-------??1112??1????1????11??????10?2122?0100020????100???10?1?11?Tupuxuara          0002011021011?021??0?1101?011140000010211000100000-------1-------11011011100101100011105001000212200110020102?1001111011????Thalassodromeus    0002011021011?021??0?1101?011140000010211000100000-------1-------???????????????????????????????????????????????????????????Quetzalcoatlus     000213104101??021??0?1001?011???????10201000100100-------1-------1021121?????0110001110500?1002?2300111020?????0011120?1??1?Zhejiangopterus    00020210?0011?021??0?1100?0110?000101?2?1000100100-------1-------??21121110??011?0011?05?0120?21?3001110?010201001?12011?11?Azhdarcho          000???????0?????1????????????????????????000100???-------1-------1021121???????????1?1050????0????????10???????00111????????Zhenyuanopterus    0002121041011?0210000101101010?000001?0?1000100001000000100110000111100111001?11?1112??10110211111110200101???110????0110110Changchengopterus  ???????????????????????????????????????????????????????????????????00??0001???110?0110?0?0?1302100??0100????????0????110111?Moganopterus       0001121021010?0210000101001001300?0?1?0?1000100001000000100000100102112?????????????????????????????????????????????????????Feilongus          0001121001010?0210000101001000?11???1?21?000100001000000100000100102112?????????????????????????????????????????????????????Fenghuangopterus   00010000?000???1?????0????0???????0?1?0?100?11000?00011?100000100?000??0001110210000?002?00000?101????000?????0??????????00?Gladocephaloideus  00011210?0010012??00110101101101101?2?2?1001100000000000100000100?011120???21010000?1?1110?00011010101?000?????01?10?1110110Guidraco           01011200?00001121100010111100100001?102?1001100001000000100100100110?????????????????????????????????????????????????????1??Beipiaopterus      ???????????????????????????????????????????????????????????????????201?1110???1?0?0?2??11010001??101021020????0?0??011110110Elanodactylus      ?????????????????????????????????????????????????????????????????1?2112[01]???31110000??01110???02101?20?00?11122????????1101??Pterofiltrus       00011210?0000?0211001101011000?01????02??00110000?000000100000100????????????????????????????????????????????????????????1??Cathayopterus      00011220?000?????1??0100????????????????00011000??000000100000100????????????????????????????????????????????????????????1??Versperopterus     011?0?0??010????00?????????????1?????1??101?000001010?1??0000000010010?0110?1?110?002?00?001100100011200101???0001?01110?001Mythunga           ???????????1???????0?1??????????????????????1?????000???100?0?000???????????????????????????????????????????????????????????Ferrodraco         0001????0101??021????1?????????????????1?000100?11000??0100000000110?0??????????1??1?????1???1??1??????0????????????????????;
ccode -[/1 0 -[/1 1 -[/1 2 -[/1 3 -[/1 4 -[/1 5 -[/1 6 -[/1 7 -[/1 8 -[/1 9 -[/1 10 -[/1 11 -[/1 12 -[/1 13 -[/1 14 -[/1 15 -[/1 16 -[/1 17 -[/1 18 -[/1 19 -[/1 20 -[/1 21 -[/1 22 -[/1 23 -[/1 24 -[/1 25 -[/1 26 -[/1 27 -[/1 28 -[/1 29 -[/1 30 -[/1 31 -[/1 32 -[/1 33 -[/1 34 -[/1 35 -[/1 36 -[/1 37 -[/1 38 -[/1 39 -[/1 40 -[/1 41 -[/1 42 -[/1 43 -[/1 44 -[/1 45 -[/1 46 -[/1 47 -[/1 48 -[/1 49 -[/1 50 -[/1 51 -[/1 52 -[/1 53 -[/1 54 -[/1 55 -[/1 56 -[/1 57 -[/1 58 -[/1 59 -[/1 60 -[/1 61 -[/1 62 -[/1 63 -[/1 64 -[/1 65 -[/1 66 +[/1 67 -[/1 68 -[/1 69 -[/1 70 -[/1 71 -[/1 72 -[/1 73 -[/1 74 -[/1 75 -[/1 76 -[/1 77 +[/1 78 -[/1 79 -[/1 80 -[/1 81 -[/1 82 -[/1 83 +[/1 84 -[/1 85 -[/1 86 +[/1 87 -[/1 88 -[/1 89 -[/1 90 +[/1 91 +[/1 92 -[/1 93 +[/1 94 -[/1 95 +[/1 96 +[/1 97 -[/1 98 +[/1 99 -[/1 100 +[/1 101 -[/1 102 -[/1 103 +[/1 104 -[/1 105 -[/1 106 -[/1 107 -[/1 108 -[/1 109 -[/1 110 -[/1 111 -[/1 112 -[/1 113 -[/1 114 -[/1 115 +[/1 116 -[/1 117 -[/1 118 -[/1 119 -[/1 120 -[/1 121 -[/1 122 -[/1 123 ;
proc/;
